# Supplementary material for: Nonlinear Mixed-Effect Pharmacokinetic Modeling and Distribution of Doxycycline in Healthy Female Donkeys after Multiple Intragastric Dosing–Preliminary Investigation
Source: Animals (Basel). 2021 Jul 9;11(7):2047. doi: 10.3390/ani11072047 (PMC8300337; doi:10.3390/ani11072047)
Supplement: Supplementary file 1 [file animals-11-02047-s001.zip]

Archive with 1 entries (1 files):
- animals-1217840-supplementary.pdf
